# Supplementary material for: Proteomic Analysis of S-Nitrosation Sites During Somatic Embryogenesis in Brazilian Pine, Araucaria angustifolia (Bertol.) Kuntze
Source: Front Plant Sci. 2022 Jun 30;13:902068. doi: 10.3389/fpls.2022.902068 (PMC9280032; doi:10.3389/fpls.2022.902068)
Supplement: Supplementary file 1 [file Table_1.xlsx]

## Sheet: Plan1
Supplementary data S1. List of peptides labelled with the iodo-TMT reagent in cell lines B2 and Y1.
Cell line B2					Cell line Y1
NTGSPTC(267)K					GC(134)EVIVSGK
C(245)ELENPLILIHEK					C(58)HFVGIDIFNGK
SVEYYYTSPFSDSC(19)AVQTR					NTGSPTC(267)K
GETLQEYWWC(240)TER					YYC(87)TVIDAPGHR
VACETC(45)TK					GTQPTAMLRLPCYCCAQGC(37)KNNIDHPR
SQASALEQNAAPDC(125)K					AFQFIIQNGGIDNEADYPYEASQGVC(248)K
SIPVGVAC(910)ALAAYRLK					VC(247)DSNGCYSSDIIAAMDR
GNNILVMCDC(94)YTPAGEPIPTNK					TTC(102)PVEQGGFTLTNSQSLPGFTPPGAYR
GILAIDESNATC(74)GKR					GLVPLPGSNNESWC(158)QGLDGLASR
SPTC(204)ESDR					DC(301)TTVQQCYIELSK
AINSMEC(272)NGGNPSEVSSR					LC(415)RC(417)LGVTDIGLKPLVGAHKLQLLR
EIAAFFANAAHETGGFC(170)YTEER					NSWQDGVFGTNC(103)PIPPGR
KYPC(191)VSGK					SQASALEQNAAPDC(125)K
DC(119)IITAYR					SC(128)VLFR
QVLLSAAPQC(190)PYPDAHLGR					C(251)DVVVINMPLSDR
C(59)PFTGNVSIR					VNGIPTC(266)ADK
DDPSKPC(41)K					AGGGC(114)VSTWTC(120)EYDTLPGVPQDEGK
AGGEC(55)LTFDQLALR					AINSMEC(272)NGGNPSEVSSR
AVELAHFALFFNQGQCCC(345)AGSR					KMEAYLLSNPALYC(161)				VENN diagram depicting the number of identified peptides labelled with the iodo-TMT reagent.
GVDEIIC(76)ISVNDPFVMR					ERGDC(24)PFSQR
ERGDC(24)PFSQR					KYPC(191)VSGK
NILNGTVFREPILC(116)K					TAVWFWMVNSNC(250)HSAITSGK
C(430)FLTQSLDTLQQLGNTK					GLC(97)AIAQAESLR
VYC(115)EANPDFFLAAR					RQESVEDVPC(448)GNTVAMV
AGGGC(114)VSTWTC(120)EYDTLPGVPQDEGK					ANTFVIDC(27)GKPVEDK
ERVDELDENNFC(82)YK					NC(31)DFQMER
NTGSPTC(276)K					IAC(68)FVTVR
NC(31)DFQMER					SIPEGAIVC(114)NVEQHAGDR
IAC(68)FVTVR					AGGEC(55)LTFDQLALR
YYC(87)TVIDAPGHR					GVFVSC(305)SAGNSGPGGDTVS
IQILTSHTC(503)SPVPIAIGGPGLK					IIEINPYLLGTMAGGAADC(107)QFWHR
C(103)FFDVEIGGVPAGR					KIEAYLLSNPALYC(161)
SPFIVC(320)EDADVDK					LNGGLGTTMGC(101)TGPK
AEGVPC(330)ILIQDTENR					IQILTSHTC(503)SPVPIAIGGPGLK
C(361)DIIASGIVNAAK					QVLLSAAPQC(190)PYPDAHLGR
GHQYIVTDDKEGPNC(84)ELER					ILTTDSFDWTC(120)SDETPAR
NPPINYC(182)DSSNK					VGTVWINC(497)FDTFDAAIPFGGYK
NC(143)GIIFR					GVTEVQPGDHVIPCYQAEC(99)R
NGGGC(86)SACYQIR					VVDSPCC(570)LVTGEYGWTANMER
					GETLQEYWWC(240)TER
					GHQYIVTDDKEGPNC(84)ELER
					AIFAEGC(136)K
					GPNTNGSQFFLC(212)TVK
					NC(143)GIIFR
					C(361)DIIASGIVNAAK
					NILNGTVFREPILC(116)K
					C(430)FLTQSLDTLQQLGNTK
					NGGGC(86)SAC(89)YQIR
					VYC(115)EANPDFFLAAR
					C(59)PFTGNVSIR
					VWNLTNC(184)K
					DDPSKPC(41)K
					C(305)ALVYGQMNEPPGAR
					ERVDELDENNFC(82)YK
					NPPINYC(182)DSSNK
