# Supplementary material for: Proteomic Analysis of S-Nitrosation Sites During Somatic Embryogenesis in Brazilian Pine, Araucaria angustifolia (Bertol.) Kuntze
Source: Front Plant Sci. 2022 Jun 30;13:902068. doi: 10.3389/fpls.2022.902068 (PMC9280032; doi:10.3389/fpls.2022.902068)
Supplement: Supplementary file 2 [file Table_2.xlsx]

## Sheet: Plan1
Putative S-nitrosated proteins and cysteines sites identified by iodo-TMT reagent in embryogenic cell lines of Brazilian Pine
Cell line Y1 (Proliferation - in vitro S-nitrosated)
Component	Uniprot protein acession number	Protein description	ARGOT_Positive Predictive Value	GO-id	Modified peptide/position	PEP	Charge	MH+ [Da]	ΔM [ppm]
cds.comp28822_c0_seq1	A9NTN5	KH type-2 domain-containing protein	0.58	GO:0006412, translation	GC(134)EVIVSGK	0.03837	2	1215.68	0.753105
cds.comp39847_c0_seq2	A0A0C9RRN5	Eukaryotic translation initiation factor 5A	0.84	GO:0045905, positive regulation of translational termination	C(58)HFVGIDIFNGK	0.001	4	1673.89	2.36302
cds.comp44666_c0_seq1	A0A200R162	Translation elongation factor EFG	0.7	GO:0006414, translational elongation	NTGSPTC(267)K	0.0045	2	1131.58	1.39081
cds.comp48366_c0_seq1	A0A0C9S3L3	Elongation factor 1-alpha	0.7	GO:0003746, translation elongation factor activity	YYC(87)TVIDAPGHR	0.01302	4	1718.87	0.48813
cds.comp64802_c0_seq1	A0A445IE17	Zinc finger protein WIP2	0.58	GO:0006355, regulation of transcription, DNA-templated	GTQPTAMLRLPCYCCAQGC(37)KNNIDHPR	0.1676	4	3372.58	-2.51532
cds.comp42602_c0_seq1	A0A2G9I6H7	Cysteine proteinase Cathepsin L	0.61	GO:0006508, proteolysis	AFQFIIQNGGIDNEADYPYEASQGVC(248)K	0.1558	3	3301.58	0.427599
cds.comp52249_c0_seq1	A0A2G2XGY5	Subtilisin-like protease	0.61	GO:0006508, proteolysis	VC(247)DSNGCYSSDIIAAMDR	0.001766	3	2301.03	-1.26815
cds.comp52388_c0_seq10	Q9SNX7	Putative intracellular pathogenesis-related protein	0.84	GO:0009738, abscisic acid-activated signaling pathway	AGGGC(114)VSTWTC(120)EYDTLPGVPQDEGK	0.03164	4	3218.55	0.657839
cds.comp52388_c0_seq10	Q9SNX7	Putative intracellular pathogenesis-related protein	0.84	GO:0009738, abscisic acid-activated signaling pathway	ERVDELDENNFC(82)YK	0.05779	3	2097.99	-1.62455
cds.comp40157_c0_seq1	A0A061GV27	MD-2-related lipid recognition domain-containing protein / ML domain-containing protein, putative isoform 1	0.82	GO:0032366, intracellular sterol transport	TTC(102)PVEQGGFTLTNSQSLPGFTPPGAYR	0.01249	3	3250.62	0.0658999
cds.comp44180_c0_seq1	A0A0D6QRU0	Fructose-bisphosphate aldolase	0.7	GO:0006096, glycolytic process	GLVPLPGSNNESWC(158)QGLDGLASR	0.02713	3	2694.37	0.0620858
cds.comp44864_c0_seq1	A0A0C9QTW8	UDP-arabinopyranose mutase	0.8	GO:0071669, plant-type cell wall organization or biogenesis	DC(301)TTVQQCYIELSK	0.01106	3	2011.98	-0.796236
cds.comp46750_c0_seq1	A0A1U7YYU8	F-boxlrr-repeat protein 14	0.83	GO:0031146, SCF-dependent proteasomal ubiquitin-dependent protein catabolic process	LC(415)RC(417)LGVTDIGLKPLVGAHKLQLLR	0.02287	6	3365.01	-2.40315
cds.comp46904_c0_seq2	A0A1U7Z1K7	L-ascorbate oxidase	0.53	GO:0055114, oxidation-reduction process	NSWQDGVFGTNC(103)PIPPGR	0.001494	3	2269.12	0.178585
cds.comp28501_c0_seq1	A0A0D6R9Z3	Malate dehydrogenase	0.79	GO:0006108, malate metabolic process	SQASALEQNAAPDC(125)K	0.0048	3	1856.92	0.617032
cds.comp28433_c0_seq1	A0A0C9SAE7	ATP synthase subunit beta	0.7	GO:0006754, ATP biosynthetic process	C(305)ALVYGQMNEPPGAR	0.0074	3	1929.97	-0.153421
cds.comp15095_c0_seq1	A0A0C9RQC5	Adenosylhomocysteinase	0.5	GO:0033353, S-adenosylmethionine cycle	GETLQEYWWC(240)TER	0.089	2	2024.96	0.967742
Cell line Y1 (Maturation/two months - in vivo S-nitrosated)
Component	Uniprot protein acession number	Protein description	ARGOT_Positive Predictive Value	GO-id	Modified peptide/position	PEP	Charge	MH+ [Da]	ΔM [ppm]
cds.comp28863_c0_seq1	C7A2A0	Mitochondrial benzaldehyde dehydrogenase	0.53	GO:0055114, oxidation-reduction process	SC(128)VLFR	0.08134	2	1048.6	0.68252
cds.comp44913_c0_seq1	A9NV09	Formate dehydrogenase, mitochondrial	0.53	GO:0055114, oxidation-reduction process	C(251)DVVVINMPLSDR	0.826	3	1784.94	1.79558
cds.comp51650_c0_seq5	A0A061E998	Beta-D-xylosidase 4	0.59	GO:0005975, carbohydrate metabolic process	VNGIPTC(266)ADK	0.0594853	3	1341.72	0.155334
cds.comp52388_c0_seq10	Q9SNX7	Putative intracellular pathogenesis-related protein	0.84	GO:0009738, abscisic acid-activated signaling pathway	AGGGC(114)VSTWTC(120)EYDTLPGVPQDEGK	0.08802	3	2951.36	1.97493
cds.comp52388_c0_seq10	Q9SNX7	Putative intracellular pathogenesis-related protein	0.84	GO:0009738, abscisic acid-activated signaling pathway	KMEAYLLSNPALYC(161)	0.008464	3	1940	1.1254
cds.comp54056_c0_seq10	Q5NTA4	Class IV chitinase	0.59	GO:0005975, carbohydrate metabolic process	AINSMEC(272)NGGNPSEVSSR	0.07499	3	2176.02	1.74772
Cell line Y1 (Maturation/four months - in vivo S-nitrosated)
Component	Uniprot protein acession number	Protein description	ARGOT_Positive Predictive Value	GO-id	Modified peptide/position	PEP	Charge	MH+ [Da]	ΔM [ppm]
cds.comp49916_c0_seq1	A0A0D6QX01	Ribosomal protein 1	0.58	GO:0006412, translation	DDPSKPC(41)K	0.002769	3	1213.63	1.42844
cds.comp28687_c0_seq1	A0A1U8AGL3	40S Ribosomal protein S11-beta	0.58	GO:0006412, translation	C(59)PFTGNVSIR	0.0168869	3	1417.77	2.39373
cds.comp52388_c0_seq10	Q9SNX7	Putative intracellular pathogenesis-related protein	0.84	GO:0009738, abscisic acid-activated signaling pathway	KMEAYLLSNPALYC(161)	0.02094	3	1940	0.464711
cds.comp39733_c0_seq1	A0A0D6QYH9	UTP--glucose-1-phosphate uridylyltransferase	0.77	GO:0006011, UDP-glucose metabolic process	LNGGLGTTMGC(101)TGPK	0.1216	3	1730.89	0.0966111
cds.comp49323_c0_seq1	A0A3S3PBW7	Endo-beta-N-acetylglucosaminidase	0.6	GO:0005975, carbohydrate metabolic process	QVLLSAAPQC(190)PYPDAHLGR	0.03263	4	2360.26	0.871995
cds.comp43980_c0_seq2	A0A089MX36	Dehydroascorbate reductase	0.7	GO:0098869, cellular oxidant detoxification	ERGDC(24)PFSQR	0.03578	3	1233.61	1.54517
cds.comp54056_c0_seq10	Q5NTA4	Class IV chitinase	0.59	GO:0005975, carbohydrate metabolic process	AINSMEC(272)NGGNPSEVSSR	0.042	3	2176.01	0.233071
cds.comp54056_c0_seq10	Q5NTA4	Class IV chitinase	0.59	GO:0005975, carbohydrate metabolic process	KYPC(191)VSGK	0.02128	2	1205.67	0.360038
cds.comp54056_c0_seq10|	Q5NTA4	Class IV chitinase	0.59	GO:0005975, carbohydrate metabolic process	TAVWFWMVNSNC(250)HSAITSGK	0.02271	3	2296.06	-0.818995
Cell line Y1 (Maturation/two months - in vitro S-nitrosated)
Component	Uniprot protein acession number	Protein description	ARGOT_Positive Predictive Value	GO-id	Modified peptide/position	PEP	Charge	MH+ [Da]	ΔM [ppm]
cds.comp28822_c0_seq1	A9NTN5	KH type-2 domain-containing protein	0.58	GO:0006412, translation	GLC(97)AIAQAESLR	0.04477	2	1215.68	0.953932
cds.comp44666_c0_seq1	A0A200R162	Translation elongation factor EFG	0.7	GO:0006414, translational elongation	RQESVEDVPC(448)GNTVAMV	0.09549	4	3076.55	0.641321
cds.comp39847_c0_seq2	A0A0C9RRN5	Eukaryotic translation initiation factor 5A	0.84	GO:0045905, positive regulation of translational termination	C(58)HFVGIDIFNGK	0.02217	4	1673.88	0.685722
cds.comp14660_c0_seq1	A0A0C9RYZ2	60S ribosomal protein	0.58	GO:0006412, translation	ANTFVIDC(27)GKPVEDK	0.04377	3	1960.02	-0.157804
cds.comp28687_c0_seq1	A0A1U8AGL3	40S Ribosomal protein S11-beta	0.58	GO:0006412, translation	C(59)PFTGNVSIR	0.002104	3	1417.76	0.58562
cds.comp36584_c0_seq1	A0A0D6QYG9	40S ribosomal protein SA	0.84	GO:0000028, ribosomal small subunit assembly	NC(31)DFQMER	0.01674	3	1366.62	-0.581392
cds.comp45294_c0_seq1	A0A0D6R1L5	60S ribosomal protein L11	0.58	GO:0006412, translation	IAC(68)FVTVR	0.23	3	1232.72	1.35806
cds.comp45329_c0_seq1	A0A0D6R6S4	WD_REPEATS_REGION domain-containing protein	0.78	GO:0072344, rescue of stalled ribosome	VWNLTNC(184)K	0.1795	3	1301.7	0.72873
cds.comp48366_c0_seq1	A0A0C9S3L3	Elongation factor 1-alpha	0.7	GO:0003746, translation elongation factor activity	YYC(87)TVIDAPGHR	0.01302	4	1718.87	0.48813
cds.comp49916_c0_seq1	A0A0D6QX01	Ribosomal protein 1	0.58	GO:0006412, translation	DDPSKPC(41)K	0.02682	3	1213.63	1.05125
cds.comp50195_c0_seq1	A0A0D6R480	Ribosomal protein L2	0.58	GO:0006412, translation	SIPEGAIVC(114)NVEQHAGDR	0.07869	3	2219.12	0.408574
cds.comp53273_c0_seq1	A0A0D6QUM0	60S ribosomal protein L18	0.58	GO:0006412, translation	AGGEC(55)LTFDQLALR	0.02057	3	1817.96	1.07853
cds.comp52249_c0_seq1	A0A2G2XGY5	Subtilisin-like protease	0.61	GO:0006508, proteolysis	GVFVSC(305)SAGNSGPGGDTVS	0.05276	4	3701.88	5.38399
cds.comp36419_c0_seq1	A0A0D6R551	Proteasome subunit alpha	0.72	GO:0051603, proteolysis involved in cellular protein catabolic process	IIEINPYLLGTMAGGAADC(107)QFWHR	0.01885	4	3000.53	0.884119
cds.comp52388_c0_seq2	Q9SNX7	Putative intracellular pathogenesis-related protein	0.84	GO:0009738, abscisic acid-activated signaling pathway	KIEAYLLSNPALYC(161)	0.05576	3	1940.01	1.6917
cds.comp39733_c0_seq1	A0A0D6QYH9	UTP--glucose-1-phosphate uridylyltransferase	0.77	GO:0006011, UDP-glucose metabolic process	LNGGLGTTMGC(101)TGPK	0.1216	3	1730.89	0.0966111
cds.comp45437_c0_seq2	A0A0D6R7Z3	2,3-bisphosphoglycerate-independent phosphoglycerate mutase	0.8	GO:0006007, glucose catabolic process	IQILTSHTC(503)SPVPIAIGGPGLK	0.002134	4	2526.45	2.57754
cds.comp49323_c0_seq1	A0A3S3PBW7	Endo-beta-N-acetylglucosaminidase	0.6	GO:0005975, carbohydrate metabolic process	QVLLSAAPQC(190)PYPDAHLGR	0.0108	4	2360.26	1.18231
cds.comp21290_c0_seq1	A0A0D6QYJ0	Pyruvate dehydrogenase	0.7	GO:0006096, glycolytic process	ILTTDSFDWTC(120)SDETPAR	0.1263	4	3772.96	0.335344
cds.comp28863_c0_seq1	C7A2A0	Mitochondrial benzaldehyde dehydrogenase	0.53	GO:0055114, oxidation-reduction process	VGTVWINC(497)FDTFDAAIPFGGYK	0.02508	3	2745.38	2.79197
cds.comp43980_c0_seq2	A0A089MX36	Dehydroascorbate reductase	0.69	GO:0098869, cellular oxidant detoxification	ERGDC(24)PFSQR	0.02658	3	1518.75	0.965372
cds.comp36525_c0_seq1	A0A0C9RI13	S-(hydroxymethyl)glutathione dehydrogenase	0.81	GO:0006069, ethanol oxidation	GVTEVQPGDHVIPCYQAEC(99)R	0.01871	5	4959.39	2.19288
cds.comp28433_c0_seq1	A0A0C9SAE7	ATP synthase subunit beta	0.7	GO:0006754, ATP biosynthetic process	C(305)ALVYGQMNEPPGAR	0.04897	3	1929.97	0.226079
cds.comp36650_c0_seq1		Pyruvate kinase	0.56	GO:0006096, glycolytic process	VVDSPCC(570)LVTGEYGWTANMER	0.02491	3	2727.26	-0.346251
cds.comp15095_c0_seq1	A0A0C9RQC5	Adenosylhomocysteinase	0.5	GO:0033353, S-adenosylmethionine cycle	GETLQEYWWC(240)TER	0.1201	3	2024.96	0.780253
cds.comp44913_c0_seq1	A9NV09	Formate dehydrogenase, mitochondrial	0.53	GO:0055114, oxidation-reduction process	GHQYIVTDDKEGPNC(84)ELER	0.03132	4	2527.23	0.329323
cds.comp14860_c0_seq1	A0A4D6N4G6	Chaperonin GroEL	0.77	GO:0042026, protein refolding	AIFAEGC(136)K	0.0356	3	1162.63	-1.15658
cds.comp44486_c0_seq1	A0A0D6R5L9	Peptidyl-prolyl cis-trans isomerase	0.68	GO:0006457, protein folding	GPNTNGSQFFLC(212)TVK	0.01906	4	3270.69	2.85792
cds.comp54056_c0_seq10	Q5NTA4	Class IV chitinase	0.59	GO:0005975, carbohydrate metabolic process	NPPINYC(182)DSSNK	0.03249	2	1675.81	-0.0929436
cds.comp17258_c0_seq1	A0A0C9SA76	Fumarylacetoacetase	0.81	GO:0006572, tyrosine catabolic process	NC(143)GIIFR	0.09672	3	1146.65	0.465537
cds.comp27979_c0_seq1	A0A0D6R8F1	Succinate--CoA ligase [ADP-forming] subunit beta, mitochondrial	0.7	GO:0006099, tricarboxylic acid cycle	C(361)DIIASGIVNAAK	0.01593	3	1598.89	0.162391
cds.comp44115_c0_seq1	A0A0D6R4M7	Cytosolic isocitrate dehydrogenase	0.81	GO:0006102, isocitrate metabolic process	NILNGTVFREPILC(116)K	0.03228	4	2041.16	-0.130322
cds.comp45215_c0_seq1	A0A6A2XTS2	Epidermis-specific secreted glycoprotein EP1	0.76	GO:0048544, recognition of pollen	C(430)FLTQSLDTLQQLGNTK	0.01311	3	2234.19	1.46106
cds.comp51352_c0_seq2	A0A251RRV5	Expansin-like protein	0.59	GO:0019953, sexual reproduction	NGGGC(86)SAC(89)YQIR	0.01071	3	1609.76	-0.105606
cds.comp54044_c0_seq4	A0A0D6R8S3	Ricin B, lectin domain-containing protein	0.5	GO:0090332, stomatal closure	VYC(115)EANPDFFLAAR	0.01135	3	1939.98	1.19173
Cell line Y1 (Maturation/four monts - in vitro S-nitrosated)
Component	Uniprot protein acession number	Protein description	ARGOT_Positive Predictive Value	GO-id	Modified peptide/position	PEP	Charge	MH+ [Da]	ΔM [ppm]
cds.comp49323_c0_seq1	A0A3S3PBW7	Endo-beta-N-acetylglucosaminidase	0.6	GO:0005975, carbohydrate metabolic process	QVLLSAAPQC(190)PYPDAHLGR	0.05301	3	2360.26	1.21387
cds.comp28687_c0_seq1	A0A1U8AGL3	40S Ribosomal protein S11-beta	0.58	GO:0006412, translation	C(59)PFTGNVSIR	0.04982	3	1417.76	-0.0601349
cds.comp45329_c0_seq1	A0A0D6R6S4	WD_REPEATS_REGION domain-containing protein	0.78	GO:0072344, rescue of stalled ribosome	VWNLTNC(184)K	0.01795	3	1301.7	0.72873
cds.comp49916_c0_seq1	A0A0D6QX01	Ribosomal protein 1	0.58	GO:0006412, translation	DDPSKPC(41)K	0.08216	3	1213.63	1.12669
cds.comp28433_c0_seq1	A0A0C9SAE7	ATP synthase subunit beta	0.7	GO:0006754, ATP biosynthetic process	C(305)ALVYGQMNEPPGAR	0.004	3	1929.97	-0.153421
cds.comp43980_c0_seq2	A0A089MX36	Dehydroascorbate reductase	0.7	GO:0098869, cellular oxidant detoxification	ERGDC(24)PFSQR	0.006383	3	1518.75	-0.782797
cds.comp52388_c0_seq10	Q9SNX7	Putative intracellular pathogenesis-related protein	0.84	GO:0009738, abscisic acid-activated signaling pathway	ERVDELDENNFC(82)YK	0.000100781	4	2097.99	0.027299
cds.comp54056_c0_seq10	Q5NTA4	Class IV chitinase	0.59	GO:0005975, carbohydrate metabolic process	NPPINYC(182)DSSNK	0.01072	2	1675.81	-1.47695
Cell line B2 (Proliferation - in vitro S-nitrosated)
Component	Uniprot protein acession number	Protein description	ARGOT_Positive Predictive Value	GO-id	Modified peptide/position	PEP	Charge	MH+ [Da]	ΔM [ppm]
cds.comp44666_c0_seq1	A0A200R162	Translation elongation factor EFG	0.7	GO:0006414, translational elongation	NTGSPTC(267)K	3.87e-06	2	1131.58	1.49868
cds.comp14860_c0_seq1	A0A4D6N4G6	Chaperonin GroEL	0.77	GO:0042026, protein refolding	C(245)ELENPLILIHEK	0.0118	4	1875.05	3.1313
cds.comp52777_c0_seq1	A0A3S3MWD1	IQ motif	0.56	GO:0006457, protein folding	SVEYYYTSPFSDSC(19)AVQTR	0.1355	3	2527.18	1.15574
cds.comp15095_c0_seq1	A0A0C9RQC5	Adenosylhomocysteinase	0.5	GO:0033353, S-adenosylmethionine cycle	GETLQEYWWC(240)TER	0.04138	3	2024.96	2.04619
cds.comp52562_c0_seq1	A0A0D6QS11	Methionine adenosyltransferase	0.78	GO:0006556, S-adenosylmethionine biosynthetic process	VACETC(45)TK	0.02618	2	1235.61	0.144104
cds.comp28501_c0_seq1	A0A0D6R9Z3	Malate dehydrogenase	0.79	GO:0006108, malate metabolic process	SQASALEQNAAPDC(125)K	0.057	3	1856.92	2.49056
cds.comp48638_c0_seq2	A0A443P3W9	Aldehyde oxidase/xanthine dehydrogenase	0.6	GO:0022900, electron transport chain	SIPVGVAC(910)ALAAYRLK	0.08001	4	1956.17	11.7945
cds.comp40031_c0_seq1	P51118	Glutamine synthetase cytosolic isozyme 1	0.77	GO:0006542, glutamine biosynthetic process	GNNILVMCDC(94)YTPAGEPIPTNK	0.0004946	3	2747.32	0.886204
cds.comp44180_c0_seq1	A0A0D6QRU0	Fructose-bisphosphate aldolase	0.7	GO:0006096, glycolytic process	GILAIDESNATC(74)GKR	1.11565e-06	4	1872	0.734866
cds.comp53320_c0_seq1	A0A1S3ZXT0	Aspartyl protease family protein 2	0.6	GO:0006508, proteolysis	SPTC(204)ESDR	4.906e-05	3	1218.58	1.09368
Cell line B2 (Maturation/two months - in vivo S-nitrosated)
Component	Uniprot protein acession number	Protein description	ARGOT_Positive Predictive Value	GO-id	Modified peptide/position	PEP	Charge	MH+ [Da]	ΔM [ppm]
cds.comp54056_c0_seq10	Q5NTA4	Class IV chitinase	0.59	GO:0005975, carbohydrate metabolic process	AINSMEC(272)NGGNPSEVSSR	0.03805	3	2176.01	-1.02914
cds.comp54056_c0_seq10	Q5NTA4	Class IV chitinase	0.59	GO:0005975, carbohydrate metabolic process	EIAAFFANAAHETGGFC(170)YTEER	0.005389	4	2758.29	-0.520473
cds.comp54056_c0_seq10	Q5NTA4	Class IV chitinase	0.59	GO:0005975, carbohydrate metabolic process	KYPC(191)VSGK	0.08458	3	1205.67	-0.688894
cds.comp18991_c1_seq1	A0A0D6QYS8	Pyruvate dehydrogenase E1 component subunit alpha	0.69	GO:0006096, glycolytic process	DC(119)IITAYR	0.05095	3	1278.69	-1.83667
cds.comp49323_c0_seq1	A0A3S3PBW7	Endo-beta-N-acetylglucosaminidase	0.6	GO:0005975, carbohydrate metabolic process	QVLLSAAPQC(190)PYPDAHLGR	0.004573	4	2360.25	-0.369263
cds.comp28687_c0_seq1	A0A1U8AGL3	40S Ribosomal protein S11-beta	0.58	GO:0006412, translation	C(59)PFTGNVSIR	0.05233	3	1417.76	-1.02877
cds.comp49916_c0_seq1	A0A0D6QX01	Ribosomal protein 1	0.58	GO:0006412, translation	DDPSKPC(41)K	0.08216	3	1213.63	1.12669
cds.comp53273_c0_seq1	A0A0D6QUM0	60S ribosomal protein L18	0.58	GO:0006412, translation	AGGEC(55)LTFDQLALR	0.004691	3	1817.96	-0.633719
cds.comp28863_c0_seq1	C7A2A0	Mitochondrial benzaldehyde dehydrogenase	0.53	GO:0055114, oxidation-reduction process	AVELAHFALFFNQGQCCC(345)AGSR	0.0003304	4	2810.32	-3.14597
cds.comp49827_c0_seq1	A0A0C9QM69	Glutaredoxin-dependent peroxiredoxin	0.69	GO:0055114, oxidation-reduction process	GVDEIIC(76)ISVNDPFVMR	0.07542	3	2231.16	1.15967
cds.comp27979_c0_seq1	A0A0D6R8F1	Succinate--CoA ligase [ADP-forming] subunit beta, mitochondrial	0.7	GO:0006099, tricarboxylic acid cycle	C(361)DIIASGIVNAAK	0.006361	2	1598.89	-1.16527
cds.comp43980_c0_seq2	A0A089MX36	Dehydroascorbate reductase	0.7	GO:0098869, cellular oxidant detoxification	ERGDC(24)PFSQR	0.06383	3	1518.75	-0.782797
cds.comp44115_c0_seq1	A0A0D6R4M7	Cytosolic isocitrate dehydrogenase	0.81	GO:0006102, isocitrate metabolic process	NILNGTVFREPILC(116)K	0.08278	4	3571.75	2.35859
cds.comp45215_c0_seq1	A0A6A2XTS2	Epidermis-specific secreted glycoprotein EP1	0.76	GO:0048544, recognition of pollen	C(430)FLTQSLDTLQQLGNTK	0.006384	3	2234.19	1.21519
cds.comp54044_c0_seq4	A0A0D6R8S3	Ricin B, lectin domain-containing protein	0.5	GO:0090332, stomatal closure	VYC(115)EANPDFFLAAR	0.00329037	3	1939.97	-0.790364
cds.comp52388_c0_seq10	Q9SNX7	Putative intracellular pathogenesis-related protein	0.84	GO:0009738, abscisic acid-activated signaling pathway	AGGGC(114)VSTWTC(120)EYDTLPGVPQDEGK	0.04696	4	3218.54	-3.36245
cds.comp52388_c0_seq10	Q9SNX7	Putative intracellular pathogenesis-related protein	0.84	GO:0009738, abscisic acid-activated signaling pathway	ERVDELDENNFC(82)YK	0.00785	3	1812.85	-1.08185
Cell line B2 (Maturation/two months - in vitro S-nitrosated)
Component	Uniprot protein acession number	Protein description	ARGOT_Positive Predictive Value	GO-id	Modified peptide/position	PEP	Charge	MH+ [Da]	ΔM [ppm]
cds.comp44666_c0_seq1	A0A200R162	Translation elongation factor EFG	0.7	GO:0006414, translational elongation	NTGSPTC(276)K	0.07645	2	1131.58	0.743553
cds.comp28687_c0_seq1	A0A1U8AGL3	40S Ribosomal protein S11-beta	0.58	GO:0006412, translation	C(59)PFTGNVSIR	0.03482	3	1417.76	-0.189286
cds.comp36584_c0_seq1	A0A0D6QYG9	40S ribosomal protein SA	0.84	GO:0000028, ribosomal small subunit assembly	NC(31)DFQMER	0.01167	3	1366.62	-2.39018
cds.comp45294_c0_seq1	A0A0D6R1L5	60S ribosomal protein L11	0.58	GO:0006412, translation	IAC(68)FVTVR	0.004954	3	1232.72	0.0954895
cds.comp48366_c0_seq1	A0A0C9S3L3	Elongation factor 1-alpha	0.7	GO:0003746, translation elongation factor activity	YYC(87)TVIDAPGHR	0.05296	3	1718.87	-0.107699
cds.comp45437_c0_seq2	A0A0D6R7Z3	2,3-bisphosphoglycerate-independent phosphoglycerate mutase	0.8	GO:0006007, glucose catabolic process	IQILTSHTC(503)SPVPIAIGGPGLK	0.01072	4	2526.45	1.70784
cds.comp14860_c0_seq1	A0A4D6N4G6	Chaperonin GroEL	0.77	GO:0042026, protein refolding	C(245)ELENPLILIHEK	0.08778	4	1875.04	1.11312
cds.comp44486_c0_seq1	A0A0D6R5L9	Peptidyl-prolyl cis-trans isomerase	0.68	GO:0006457, protein folding	C(103)FFDVEIGGVPAGR	0.03699	3	1790.93	1.28619
cds.comp52388_c0_seq10	Q9SNX7	Putative intracellular pathogenesis-related protein	0.84	GO:0009738, abscisic acid-activated signaling pathway	ERVDELDENNFC(82)YK	0.000100781	4	2097.99	0.027299
cds.comp28863_c0_seq1	C7A2A0	Mitochondrial benzaldehyde dehydrogenase	0.53	GO:0055114, oxidation-reduction process	SPFIVC(320)EDADVDK	0.06015	2	1761.87	0.697403
cds.comp45513_c0_seq1	A0A0D6R325	Protein disulfide-isomerase	0.8	GO:0016864, intramolecular oxidoreductase activity, transposing S-S bonds	AEGVPC(330)ILIQDTENR	0.003488	3	1982.04	0.805445
cds.comp27979_c0_seq1	A0A0D6R8F1	Succinate--CoA ligase [ADP-forming] subunit beta, mitochondrial	0.7	GO:0006099, tricarboxylic acid cycle	C(361)DIIASGIVNAAK	0.08334	3	1598.89	0.620471
cds.comp44913_c0_seq1	A9NV09	Formate dehydrogenase, mitochondrial	0.53	GO:0055114, oxidation-reduction process	GHQYIVTDDKEGPNC(84)ELER	0.1072	5	2527.23	0.62589
cds.comp45215_c0_seq1	A0A6A2XTS2	Epidermis-specific secreted glycoprotein EP1	0.76	GO:0048544, recognition of pollen	C(430)FLTQSLDTLQQLGNTK	0.001593	3	2234.19	1.46106
cds.comp18991_c1_seq1	A0A0D6QYS8	Pyruvate dehydrogenase E1 component subunit alpha, mitochondrial	0.69	GO:0006096, glycolytic process	DC(119)IITAYR	0.05418	3	1278.69	0.597702
cds.comp54056_c0_seq10	Q5NTA4	Class IV chitinase	0.59	GO:0005975, carbohydrate metabolic process	NPPINYC(182)DSSNK	0.01072	2	1675.81	-1.47695
cds.comp17258_c0_seq1	A0A0C9SA76	Fumarylacetoacetase	0.81	GO:0006572, tyrosine catabolic process	NC(143)GIIFR	0.07234	3	1146.64	-1.21119
cds.comp51352_c0_seq2	A0A251RRV5	Expansin-like protein	0.59	GO:0019953, sexual reproduction	NGGGC(86)SACYQIR	0.05244	2	1147.61	0.370492
Cell line B2 (Maturation/four months - in vitro S-nitrosated)
Component	Uniprot protein acession number	Protein description	ARGOT_Positive Predictive Value	GO-id	Modified peptide/position	PEP	Charge	MH+ [Da]	ΔM [ppm]
cds.comp54056_c0_seq10	Q5NTA4	Class IV chitinase	0.59	GO:0005975, carbohydrate metabolic process	NPPINYC(182)DSSNK	0.002508	3	2176.01	-1.02914
