# Supplementary material for: Proteomic Analysis of S-Nitrosation Sites During Somatic Embryogenesis in Brazilian Pine, Araucaria angustifolia (Bertol.) Kuntze
Source: Front Plant Sci. 2022 Jun 30;13:902068. doi: 10.3389/fpls.2022.902068 (PMC9280032; doi:10.3389/fpls.2022.902068)
Supplement: Supplementary file 3 [file Table_3.xlsx]

## Sheet: Plan1
Supplementary data S9. Occurrence of in vivo S-nitrosated peptides labelled with the iodo-TMT reagent during embryogenic cell line profileration and somatic embryo maturation in B2 and Y1.
	Samples
In-vivo S-nitrosated Peptide	Proliferation - in vitro S-nitrosated	Maturation/two months - in vivo S-nitrosated	Maturation/four months - in vivo S-nitrosated	Maturation/two months - in vitro S-nitrosated	Maturation/four months - in vitro S-nitrosated
C(59)PFTGNVSIR	not detected	B2	Y1	Y1, B2	Y1
DDPSKPC(41)K	not detected	B2	Y1	Y1	Y1
ERGDC(24)PFSQR	not detected	B2	Y1	Y1	Y1
ERVDELDENNFC(82)YK	Y1	B2	not detected	B2	Y1
QVLLSAAPQC(190)PYPDAHLGR	not detected	B2	Y1	Y1	Y1
AGGGC(114)VSTWTC(120)EYDTLPGVPQDEGK	Y1	Y1, B2	not detected	not detected	not detected
AINSMEC(272)NGGNPSEVSSR	not detected	Y1, B2	Y1	not detected	not detected
C(361)DIIASGIVNAAK	not detected	B2	not detected	Y1, B2	not detected
C(430)FLTQSLDTLQQLGNTK	not detected	B2	not detected	Y1, B2	not detected
AGGEC(55)LTFDQLALR	not detected	B2	not detected	Y1	not detected
DC(119)IITAYR	not detected	B2	not detected	B2	not detected
KMEAYLLSNPALYC(161)	not detected	Y1	Y1	not detected	not detected
KYPC(191)VSGK	not detected	B2	Y1	not detected	not detected
LNGGLGTTMGC(101)TGPK	not detected	not detected	Y1	Y1	not detected
NILNGTVFREPILC(116)K	not detected	B2	not detected	Y1	not detected
VYC(115)EANPDFFLAAR	not detected	B2	not detected	Y1	not detected
AVELAHFALFFNQGQCCC(345)AGSR	not detected	B2	not detected	not detected	not detected
C(251)DVVVINMPLSDR	not detected	Y1	not detected	not detected	not detected
EIAAFFANAAHETGGFC(170)YTEER	not detected	B2	not detected	not detected	not detected
GVDEIIC(76)ISVNDPFVMR	not detected	B2	not detected	not detected	not detected
SC(128)VLFR	not detected	Y1	not detected	not detected	not detected
TAVWFWMVNSNC(250)HSAITSGK	not detected	not detected	Y1	not detected	not detected
VNGIPTC(266)ADK	not detected	Y1	not detected	not detected	not detected
